# Supplementary material for: Predictors for improvement in personality functioning during outpatient psychotherapy: A machine learning approach within a psychodynamic psychotherapy sample
Source: Eur Psychiatry. 2024 Nov 15;67(1):e79. doi: 10.1192/j.eurpsy.2024.1780 (PMC11730054; doi:10.1192/j.eurpsy.2024.1780)
Supplement: Dönnhoff et al. supplementary material 3 — Dönnhoff et al. supplementary material [file S0924933824017802sup003.xlsx]

## Sheet: Sheet 1
	Gender	Requested Therapy Hours	Age	Highest School Leaving Certificate	Highest Professional Degree	Degree of Employment	Number of sick days	Relationship	Children	Number of Relatives to care for	Household type	Number Of Doctor Visits	Psychotropic medication	Past Psychotropic medication	Past Outpatient Psychotherapy	Past Inpatient Psychotherapy	Past inpatient Psychiatry	APK - ACE	APK - PCE	BDI-II	BSS - 7 Day	BSS - Last Year	DEQ - Self Criticism	DEQ - Dependency	ECR-R - Anxiety	ECR-R - Avoidance	IIP - Too aggressive	IIP - Hard to be supportive	IIP - Hard to be involved	IIP - Hard to be sociable	IIP - Hard to be assertive	IIP - Too dependent	IIP - Too caring	IIP - Too open	Pre OPD-SQ mean	OPD - Self Perception	OPD - Other Perception	OPD - Self Regulation	OPD - Other Regulation	OPD - Internal Communication	OPD - External Communication	OPD - Internal Attachment	OPD - External Attachment	OQ - Subjective Discomfort	OQ - Interpersonal Relations	OQ - Social Role	PHQ - Depression	PHQ - Somatic Symptoms	PHQ - Stress
Gender	1	-0.0447387	0.0169912	0.0758229	0.000822589	-0.0893559	-0.00553982	0.00285285	-0.0166975	-0.00523015	-0.0668287	0.0158172	-0.0550912	-0.00846478	0.0187569	0.0490253	0.0288602	0.0964683	-0.0394316	0.140895	0.0254801	0.0561899	0.189553	0.292468	0.128437	0.0831037	-0.0598203	-0.163367	-0.0308891	0.00940246	0.185217	0.266668	0.286673	0.14342	0.084254	0.105902	0.14196	0.0939636	-0.0462702	0.0616114	-0.14994	0.15223	0.207228	0.124011	0.025903	-0.0284623	0.111874	0.242476	0.184421
Requested Therapy Hours	-0.0447387	1	-0.0174012	0.0335949	0.0270064	0.0228381	0.0659927	0.0599657	0.0320685	-0.0540006	0.00173543	0.0196779	0.025032	0.0679927	0.00530561	0.0633113	0.0349556	0.0949411	-0.0832043	0.10023	0.104431	0.081525	0.0721708	-0.000600851	0.0669749	0.0629473	0.0293595	0.00362635	0.0916101	0.0924827	0.0585263	0.0456496	0.0392119	0.00597044	0.0987439	0.0519622	0.0834605	0.100409	0.0197382	0.0686934	0.105448	0.14589	0.0688723	0.0973011	0.0557722	0.0824626	0.0401548	0.0784679	0.0847119
Age	0.0169912	-0.0174012	1	-0.28029	0.135591	0.0875402	0.258554	0.263219	0.587635	0.186459	-0.0199278	0.109448	0.108747	0.0955987	0.0571513	-0.00213958	-0.0333529	0.0158825	-0.101286	-0.020709	0.103577	0.0854679	-0.173386	-0.149581	-0.188529	-0.0709137	0.0116305	-0.0119794	-0.0889341	-0.0664559	-0.03691	-0.00963391	0.110293	-0.00341888	-0.153627	-0.214998	-0.0661197	-0.131952	-0.0546225	-0.154073	-0.170867	-0.11696	-0.061661	0.0184119	-0.0435171	0.0581516	0.0549384	0.16416	0.1749
Highest School Leaving Certificate	0.0758229	0.0335949	-0.28029	1	0.309841	-0.077432	-0.184357	-0.164485	-0.284302	-0.0520164	-0.0384217	-0.134865	-0.109797	-0.119482	-0.145237	-0.173134	-0.105967	-0.220869	0.260425	-0.173418	-0.150575	-0.1025	0.0279845	-0.00961847	-0.00725098	-0.103451	-0.0926968	-0.157887	-0.0720558	-0.0825017	0.0169939	0.0714848	-0.0553542	0.0140818	-0.0949472	-0.062088	-0.0902109	-0.0832715	-0.110285	-0.110661	-0.0323683	-0.0430415	-0.0364695	-0.145877	-0.10181	-0.114022	-0.116931	-0.179574	-0.246491
Highest Professional Degree	0.000822589	0.0270064	0.135591	0.309841	1	0.107192	-0.0678032	0.0326872	0.0535476	-0.000719616	-0.0654178	-0.00793626	0.00836482	-0.0233712	0.0199524	-0.0796248	-0.103904	-0.0640966	0.0577023	-0.129841	-0.065649	-0.0236723	-0.0768055	-0.100045	-0.0991662	-0.0494581	0.0199433	-0.00906546	-0.0824019	-0.0287175	-0.017759	-0.0254953	-0.0238496	-0.00222271	-0.0891254	-0.130613	-0.0707597	-0.0974092	-0.0591775	-0.0614193	0.0056069	-0.0666086	-0.0678447	-0.111713	-0.068881	-0.0114231	-0.108755	-0.0618407	-0.116274
Degree of Employment	-0.0893559	0.0228381	0.0875402	-0.077432	0.107192	1	-0.032485	0.0714037	0.0265755	-0.0132463	-0.254963	0.000511853	-0.0159771	-0.0560331	-0.0519153	-0.108771	-0.0661903	-0.0877031	0.038995	-0.118693	-0.10281	-0.116633	-0.160853	-0.117602	-0.13268	-0.117357	0.0320629	0.0187732	-0.072333	-0.10561	-0.120375	-0.122398	-0.0802833	-0.0593652	-0.124686	-0.135164	-0.108048	-0.112179	-0.0366926	-0.118394	-0.0617646	-0.12948	-0.0831532	-0.107611	-0.125404	0.00587956	-0.0549822	0.0389912	-0.0478275
Number of sick days	-0.00553982	0.0659927	0.258554	-0.184357	-0.0678032	-0.032485	1	0.0907563	0.239629	0.0861975	0.0427172	0.328592	0.233553	0.107952	0.0034165	0.130034	0.0913462	0.121607	-0.136552	0.138898	0.178925	0.225598	0.0597351	0.00797005	0.00663176	0.0664969	-0.013058	-0.036649	0.000515244	0.0499523	0.0575636	0.0373148	0.0484925	-0.0227917	0.0473289	0.0161093	0.0522671	0.044552	0.0264085	0.0249966	0.0160574	0.0694775	0.0659299	0.171153	0.0199739	0.215084	0.142764	0.172537	0.145459
Relationship	0.00285285	0.0599657	0.263219	-0.164485	0.0326872	0.0714037	0.0907563	1	0.343974	0.0690498	0.295073	0.0187951	-0.00961548	-0.0455551	-0.023733	-0.0434589	0.0151972	0.0311692	-0.0389483	0.00477223	0.0353511	0.028123	-0.0809703	-0.0621	-0.259575	-0.158378	0.0769236	0.0515556	-0.152814	-0.050952	-0.00135989	0.0162153	0.041772	0.00561634	-0.0466465	-0.0516819	-0.0639302	0.00330261	-0.013408	-0.0418769	-0.0418374	-0.0319508	-0.0430607	0.0301267	-0.181118	0.069223	-0.00469538	0.0985778	0.0815133
Children	-0.0166975	0.0320685	0.587635	-0.284302	0.0535476	0.0265755	0.239629	0.343974	1	0.114342	0.288956	0.0467182	0.0284706	0.0115864	0.053188	-0.000316109	-0.0300918	0.0390852	-0.0931998	0.0172678	0.0823828	0.0596478	-0.137937	-0.125833	-0.166458	-0.0375415	0.0395686	-0.0756186	-0.128965	-0.0422448	-0.0461634	0.0110774	0.081669	-0.0211237	-0.10982	-0.140924	-0.0798517	-0.089045	-0.0485096	-0.106695	-0.13056	-0.0800037	0.00170662	-0.0114764	-0.0503527	0.0309391	0.0214775	0.0780305	0.179899
Number of Relatives to care for	-0.00523015	-0.0540006	0.186459	-0.0520164	-0.000719616	-0.0132463	0.0861975	0.0690498	0.114342	1	0.07694	0.0395345	0.0594665	0.00881038	-0.0425891	-0.0550821	-0.0415734	0.057514	-0.0327216	0.0681306	0.0768476	0.0232363	-0.0236537	-0.0187153	-0.0620442	0.0542958	-0.0174338	-0.0296392	-0.0624204	-0.00774842	0.0158204	0.0392668	0.0725048	-0.0597218	-0.00126558	0.0100721	0.0175504	0.00327547	-0.0483562	-0.00216676	-0.0355599	0.0249449	0.00903051	0.0795466	-0.0410177	0.0769012	0.103975	0.114408	0.085783
Household type	-0.0668287	0.00173543	-0.0199278	-0.0384217	-0.0654178	-0.254963	0.0427172	0.295073	0.288956	0.07694	1	-0.0113264	-0.0153031	-0.0523409	-0.0351484	-0.0448492	-0.0792543	-0.0174045	0.0430191	0.0643379	0.0355684	0.00632387	0.0355912	-0.00700341	-0.0650972	0.0128312	0.0340546	-0.0390687	-0.045991	0.0352752	0.0129207	0.0757466	0.0542535	-0.0335225	0.0147034	0.0722277	-0.0143075	0.0230127	-0.0113779	0.0228926	0.00944429	-0.0175385	-0.00799055	0.0507226	-0.0163167	0.0366467	0.00460182	-0.0223772	0.0441148
Number Of Doctor Visits	0.0158172	0.0196779	0.109448	-0.134865	-0.00793626	0.000511853	0.328592	0.0187951	0.0467182	0.0395345	-0.0113264	1	0.17577	0.107403	0.0577278	0.192798	0.15163	0.113387	-0.0914844	0.148953	0.185156	0.166253	0.0685647	0.0325139	0.0337524	0.0577716	0.0440365	0.0251027	0.0504699	0.148714	0.139381	0.100204	0.0725137	0.0241865	0.103118	0.0349626	0.0954416	0.103523	0.0456003	0.083805	0.0414701	0.141312	0.130039	0.188537	0.0200377	0.182706	0.15079	0.213085	0.176914
Psychotropic medication	-0.0550912	0.025032	0.108747	-0.109797	0.00836482	-0.0159771	0.233553	-0.00961548	0.0284706	0.0594665	-0.0153031	0.17577	1	0.308915	0.142163	0.298699	0.257295	0.141903	-0.15824	0.201729	0.157095	0.260513	0.149927	0.0973175	0.117203	0.127147	-0.0042053	0.0577947	0.105255	0.234814	0.169553	0.0592892	0.0584036	-0.060484	0.184776	0.136157	0.123683	0.183563	0.0794535	0.171377	0.157704	0.169294	0.164067	0.205867	0.10616	0.185539	0.218439	0.0958373	0.122531
Past Psychotropic medication	-0.00846478	0.0679927	0.0955987	-0.119482	-0.0233712	-0.0560331	0.107952	-0.0455551	0.0115864	0.00881038	-0.0523409	0.107403	0.308915	1	0.30423	0.382419	0.360751	0.200775	-0.189166	0.108794	0.151934	0.27585	0.133597	0.118174	0.122697	0.139657	0.0777046	0.0822404	0.119846	0.132167	0.147477	0.0733603	0.0952746	0.0703806	0.170634	0.133313	0.138823	0.166202	0.0939083	0.177528	0.107639	0.173062	0.0858688	0.150729	0.0883845	0.10053	0.0810465	0.0781415	0.104265
Past Outpatient Psychotherapy	0.0187569	0.00530561	0.0571513	-0.145237	0.0199524	-0.0519153	0.0034165	-0.023733	0.053188	-0.0425891	-0.0351484	0.0577278	0.142163	0.30423	1	0.394076	0.257298	0.215425	-0.208905	0.12429	0.100971	0.135194	0.139288	0.151916	0.164216	0.138626	0.136151	0.0435952	0.0478528	0.0622146	0.095298	0.0451999	0.0941122	0.139394	0.128553	0.0716308	0.133147	0.132227	0.14893	0.0669609	0.0321993	0.141446	0.0977524	0.157303	0.18861	0.0628343	0.115587	0.0821576	0.134331
Past Inpatient Psychotherapy	0.0490253	0.0633113	-0.00213958	-0.173134	-0.0796248	-0.108771	0.130034	-0.0434589	-0.000316109	-0.0550821	-0.0448492	0.192798	0.298699	0.382419	0.394076	1	0.670664	0.261451	-0.234993	0.183428	0.167996	0.271084	0.183903	0.165257	0.160846	0.178363	0.0150566	0.0259041	0.160247	0.206343	0.235235	0.139772	0.0802105	0.0364002	0.246318	0.209364	0.207958	0.203625	0.115917	0.256389	0.14744	0.244076	0.175834	0.220421	0.136721	0.0879143	0.139216	0.106053	0.142435
Past inpatient Psychiatry	0.0288602	0.0349556	-0.0333529	-0.105967	-0.103904	-0.0661903	0.0913462	0.0151972	-0.0300918	-0.0415734	-0.0792543	0.15163	0.257295	0.360751	0.257298	0.670664	1	0.271302	-0.237584	0.115045	0.155292	0.239171	0.163212	0.109431	0.166499	0.132261	-0.00147398	0.0392623	0.147359	0.212125	0.199202	0.0862375	0.00910364	0.0197172	0.232819	0.175421	0.212297	0.187924	0.15595	0.214432	0.174452	0.212301	0.124722	0.139977	0.12967	0.058586	0.0845947	0.0275129	0.0652982
APK - ACE	0.0964683	0.0949411	0.0158825	-0.220869	-0.0640966	-0.0877031	0.121607	0.0311692	0.0390852	0.057514	-0.0174045	0.113387	0.141903	0.200775	0.215425	0.261451	0.271302	1	-0.786744	0.341052	0.218997	0.190981	0.342361	0.279889	0.297199	0.285659	0.199331	0.1258	0.260014	0.313415	0.210859	0.178059	0.237345	0.20904	0.468704	0.351807	0.472422	0.416388	0.336514	0.276857	0.263711	0.474276	0.348233	0.342963	0.302175	0.286891	0.287911	0.262256	0.412446
APK - PCE	-0.0394316	-0.0832043	-0.101286	0.260425	0.0577023	0.038995	-0.136552	-0.0389483	-0.0931998	-0.0327216	0.0430191	-0.0914844	-0.15824	-0.189166	-0.208905	-0.234993	-0.237584	-0.786744	1	-0.296997	-0.22787	-0.220127	-0.290849	-0.190166	-0.238506	-0.316988	-0.171863	-0.120743	-0.272785	-0.307099	-0.190823	-0.130666	-0.151889	-0.171551	-0.397557	-0.29747	-0.350029	-0.363402	-0.253162	-0.299829	-0.247904	-0.401661	-0.300041	-0.320709	-0.288689	-0.293261	-0.246564	-0.208041	-0.314438
BDI-II	0.140895	0.10023	-0.020709	-0.173418	-0.129841	-0.118693	0.138898	0.00477223	0.0172678	0.0681306	0.0643379	0.148953	0.201729	0.108794	0.12429	0.183428	0.115045	0.341052	-0.296997	1	0.297234	0.161556	0.565561	0.494675	0.418853	0.314059	0.257472	0.276114	0.363988	0.456795	0.401551	0.355283	0.294145	0.221182	0.663064	0.609654	0.561506	0.630388	0.378617	0.534578	0.351032	0.596357	0.494887	0.833897	0.56879	0.606016	0.750084	0.529724	0.592086
BSS - 7 Day	0.0254801	0.104431	0.103577	-0.150575	-0.065649	-0.10281	0.178925	0.0353511	0.0823828	0.0768476	0.0355684	0.185156	0.157095	0.151934	0.100971	0.167996	0.155292	0.218997	-0.22787	0.297234	1	0.597885	0.156004	0.12729	0.113156	0.139093	-0.0235483	0.0421877	0.114259	0.21	0.160378	0.0734684	0.0657619	-0.0169831	0.196756	0.151156	0.167419	0.207592	0.0673461	0.18065	0.120091	0.22123	0.129697	0.332573	0.13409	0.22074	0.304504	0.32238	0.244284
BSS - Last Year	0.0561899	0.081525	0.0854679	-0.1025	-0.0236723	-0.116633	0.225598	0.028123	0.0596478	0.0232363	0.00632387	0.166253	0.260513	0.27585	0.135194	0.271084	0.239171	0.190981	-0.220127	0.161556	0.597885	1	0.144553	0.0903184	0.13532	0.122139	-0.0111779	0.00424043	0.112849	0.163009	0.187461	0.0952196	0.0931975	-0.00250906	0.155798	0.102406	0.132659	0.155984	0.0620484	0.182232	0.0835194	0.175247	0.105519	0.202079	0.0762706	0.140088	0.170459	0.184423	0.142969
DEQ - Self Criticism	0.189553	0.0721708	-0.173386	0.0279845	-0.0768055	-0.160853	0.0597351	-0.0809703	-0.137937	-0.0236537	0.0355912	0.0685647	0.149927	0.133597	0.139288	0.183903	0.163212	0.342361	-0.290849	0.565561	0.156004	0.144553	1	0.605469	0.506536	0.264586	0.284894	0.216318	0.339877	0.384788	0.463981	0.39512	0.289689	0.316269	0.673994	0.600455	0.563924	0.639843	0.472213	0.50096	0.366995	0.587238	0.506252	0.569189	0.45981	0.407967	0.4197	0.23594	0.352908
DEQ - Dependency	0.292468	-0.000600851	-0.149581	-0.00961847	-0.100045	-0.117602	0.00797005	-0.0621	-0.125833	-0.0187153	-0.00700341	0.0325139	0.0973175	0.118174	0.151916	0.165257	0.109431	0.279889	-0.190166	0.494675	0.12729	0.0903184	0.605469	1	0.544981	0.231232	0.226249	0.159592	0.261888	0.27335	0.327107	0.343032	0.31121	0.331883	0.558544	0.531608	0.4696	0.574035	0.370561	0.389701	0.170357	0.508551	0.517911	0.537036	0.409266	0.278769	0.377991	0.309893	0.373878
ECR-R - Anxiety	0.128437	0.0669749	-0.188529	-0.00725098	-0.0991662	-0.13268	0.00663176	-0.259575	-0.166458	-0.0620442	-0.0650972	0.0337524	0.117203	0.122697	0.164216	0.160846	0.166499	0.297199	-0.238506	0.418853	0.113156	0.13532	0.506536	0.544981	1	0.425023	0.254193	0.202169	0.305026	0.330897	0.296026	0.239947	0.249575	0.326164	0.567365	0.442516	0.527496	0.517792	0.473385	0.35262	0.304111	0.516438	0.439163	0.374398	0.579751	0.263189	0.270617	0.17338	0.326386
ECR-R - Avoidance	0.0831037	0.0629473	-0.0709137	-0.103451	-0.0494581	-0.117357	0.0664969	-0.158378	-0.0375415	0.0542958	0.0128312	0.0577716	0.127147	0.139657	0.138626	0.178363	0.132261	0.285659	-0.316988	0.314059	0.139093	0.122139	0.264586	0.231232	0.425023	1	0.164029	0.223519	0.502992	0.459189	0.227562	0.15428	0.028262	-0.0365263	0.469709	0.393579	0.371877	0.318416	0.335318	0.420488	0.385873	0.408136	0.344351	0.274587	0.446303	0.175795	0.134264	0.0862172	0.252854
IIP - Too aggressive	-0.0598203	0.0293595	0.0116305	-0.0926968	0.0199433	0.0320629	-0.013058	0.0769236	0.0395686	-0.0174338	0.0340546	0.0440365	-0.0042053	0.0777046	0.136151	0.0150566	-0.00147398	0.199331	-0.171863	0.257472	-0.0235483	-0.0111779	0.284894	0.226249	0.254193	0.164029	1	0.397356	0.22373	0.113631	-0.0223686	0.00677011	0.193927	0.460544	0.435417	0.333157	0.368232	0.46666	0.590712	0.205587	0.276772	0.294261	0.13367	0.264965	0.38904	0.267367	0.176181	0.162156	0.315466
IIP - Hard to be supportive	-0.163367	0.00362635	-0.0119794	-0.157887	-0.00906546	0.0187732	-0.036649	0.0515556	-0.0756186	-0.0296392	-0.0390687	0.0251027	0.0577947	0.0822404	0.0435952	0.0259041	0.0392623	0.1258	-0.120743	0.276114	0.0421877	0.00424043	0.216318	0.159592	0.202169	0.223519	0.397356	1	0.522532	0.375039	0.18076	-0.011882	-0.110339	0.249641	0.437231	0.338575	0.354846	0.396027	0.469255	0.327059	0.457283	0.252481	0.0660377	0.309038	0.336544	0.311444	0.225667	0.126025	0.25328
IIP - Hard to be involved	-0.0308891	0.0916101	-0.0889341	-0.0720558	-0.0824019	-0.072333	0.000515244	-0.152814	-0.128965	-0.0624204	-0.045991	0.0504699	0.105255	0.119846	0.0478528	0.160247	0.147359	0.260014	-0.272785	0.363988	0.114259	0.112849	0.339877	0.261888	0.305026	0.502992	0.22373	0.522532	1	0.625168	0.339863	0.177773	0.0210717	0.0894287	0.564785	0.439986	0.46155	0.412682	0.430647	0.510258	0.555583	0.447137	0.271928	0.33996	0.458747	0.27749	0.242109	0.140205	0.256871
IIP - Hard to be sociable	0.00940246	0.0924827	-0.0664559	-0.0825017	-0.0287175	-0.10561	0.0499523	-0.050952	-0.0422448	-0.00774842	0.0352752	0.148714	0.234814	0.132167	0.0622146	0.206343	0.212125	0.313415	-0.307099	0.456795	0.21	0.163009	0.384788	0.27335	0.330897	0.459189	0.113631	0.375039	0.625168	1	0.575594	0.384698	0.0724876	0.0170769	0.610399	0.450026	0.470148	0.465984	0.364745	0.474518	0.678163	0.504653	0.458836	0.451643	0.449023	0.382419	0.338997	0.20725	0.275427
IIP - Hard to be assertive	0.185217	0.0585263	-0.03691	0.0169939	-0.017759	-0.120375	0.0575636	-0.00135989	-0.0461634	0.0158204	0.0129207	0.139381	0.169553	0.147477	0.095298	0.235235	0.199202	0.210859	-0.190823	0.401551	0.160378	0.187461	0.463981	0.327107	0.296026	0.227562	-0.0223686	0.18076	0.339863	0.575594	1	0.757742	0.300683	0.160425	0.475754	0.38276	0.410354	0.411621	0.175057	0.382547	0.370318	0.449282	0.446048	0.447854	0.24338	0.32179	0.348335	0.242535	0.244665
IIP - Too dependent	0.266668	0.0456496	-0.00963391	0.0714848	-0.0254953	-0.122398	0.0373148	0.0162153	0.0110774	0.0392668	0.0757466	0.100204	0.0592892	0.0733603	0.0451999	0.139772	0.0862375	0.178059	-0.130666	0.355283	0.0734684	0.0952196	0.39512	0.343032	0.239947	0.15428	0.00677011	-0.011882	0.177773	0.384698	0.757742	1	0.489299	0.22236	0.377586	0.345635	0.351241	0.341739	0.0704311	0.326033	0.138673	0.413644	0.437053	0.378173	0.137348	0.237985	0.272743	0.2345	0.206366
IIP - Too caring	0.286673	0.0392119	0.110293	-0.0553542	-0.0238496	-0.0802833	0.0484925	0.041772	0.081669	0.0725048	0.0542535	0.0725137	0.0584036	0.0952746	0.0941122	0.0802105	0.00910364	0.237345	-0.151889	0.294145	0.0657619	0.0931975	0.289689	0.31121	0.249575	0.028262	0.193927	-0.110339	0.0210717	0.0724876	0.300683	0.489299	1	0.455012	0.294117	0.217215	0.406873	0.286005	0.142334	0.18422	-0.0975717	0.365819	0.379006	0.299844	0.144629	0.192786	0.221222	0.269598	0.333532
IIP - Too open	0.14342	0.00597044	-0.00341888	0.0140818	-0.00222271	-0.0593652	-0.0227917	0.00561634	-0.0211237	-0.0597218	-0.0335225	0.0241865	-0.060484	0.0703806	0.139394	0.0364002	0.0197172	0.20904	-0.171551	0.221182	-0.0169831	-0.00250906	0.316269	0.331883	0.326164	-0.0365263	0.460544	0.249641	0.0894287	0.0170769	0.160425	0.22236	0.455012	1	0.350052	0.260402	0.437415	0.40253	0.38005	0.169142	0.0644148	0.282801	0.130584	0.250363	0.293807	0.208273	0.18949	0.182039	0.268961
Pre OPD-SQ mean	0.084254	0.0987439	-0.153627	-0.0949472	-0.0891254	-0.124686	0.0473289	-0.0466465	-0.10982	-0.00126558	0.0147034	0.103118	0.184776	0.170634	0.128553	0.246318	0.232819	0.468704	-0.397557	0.663064	0.196756	0.155798	0.673994	0.558544	0.567365	0.469709	0.435417	0.437231	0.564785	0.610399	0.475754	0.377586	0.294117	0.350052	1	0.850881	0.855582	0.875192	0.767495	0.756875	0.669916	0.819558	0.629675	0.664024	0.582098	0.506548	0.473231	0.336833	0.477402
OPD - Self Perception	0.105902	0.0519622	-0.214998	-0.062088	-0.130613	-0.135164	0.0161093	-0.0516819	-0.140924	0.0100721	0.0722277	0.0349626	0.136157	0.133313	0.0716308	0.209364	0.175421	0.351807	-0.29747	0.609654	0.151156	0.102406	0.600455	0.531608	0.442516	0.393579	0.333157	0.338575	0.439986	0.450026	0.38276	0.345635	0.217215	0.260402	0.850881	1	0.66521	0.769413	0.54563	0.713065	0.454774	0.6387	0.472219	0.620524	0.444181	0.420059	0.430227	0.308302	0.404449
OPD - Other Perception	0.14196	0.0834605	-0.0661197	-0.0902109	-0.0707597	-0.108048	0.0522671	-0.0639302	-0.0798517	0.0175504	-0.0143075	0.0954416	0.123683	0.138823	0.133147	0.207958	0.212297	0.472422	-0.350029	0.561506	0.167419	0.132659	0.563924	0.4696	0.527496	0.371877	0.368232	0.354846	0.46155	0.470148	0.410354	0.351241	0.406873	0.437415	0.855582	0.66521	1	0.702064	0.659983	0.533008	0.47882	0.731305	0.510983	0.550354	0.528722	0.425175	0.414825	0.33394	0.453693
OPD - Self Regulation	0.0939636	0.100409	-0.131952	-0.0832715	-0.0974092	-0.112179	0.044552	0.00330261	-0.089045	0.00327547	0.0230127	0.103523	0.183563	0.166202	0.132227	0.203625	0.187924	0.416388	-0.363402	0.630388	0.207592	0.155984	0.639843	0.574035	0.517792	0.318416	0.46666	0.396027	0.412682	0.465984	0.411621	0.341739	0.286005	0.40253	0.875192	0.769413	0.702064	1	0.669303	0.611909	0.480057	0.70599	0.507587	0.667469	0.510713	0.492343	0.488245	0.342272	0.449916
OPD - Other Regulation	-0.0462702	0.0197382	-0.0546225	-0.110285	-0.0591775	-0.0366926	0.0264085	-0.013408	-0.0485096	-0.0483562	-0.0113779	0.0456003	0.0794535	0.0939083	0.14893	0.115917	0.15595	0.336514	-0.253162	0.378617	0.0673461	0.0620484	0.472213	0.370561	0.473385	0.335318	0.590712	0.469255	0.430647	0.364745	0.175057	0.0704311	0.142334	0.38005	0.767495	0.54563	0.659983	0.669303	1	0.430427	0.593407	0.522666	0.352832	0.38087	0.511417	0.349234	0.265226	0.15883	0.352935
OPD - Internal Communication	0.0616114	0.0686934	-0.154073	-0.110661	-0.0614193	-0.118394	0.0249966	-0.0418769	-0.106695	-0.00216676	0.0228926	0.083805	0.171377	0.177528	0.0669609	0.256389	0.214432	0.276857	-0.299829	0.534578	0.18065	0.182232	0.50096	0.389701	0.35262	0.420488	0.205587	0.327059	0.510258	0.474518	0.382547	0.326033	0.18422	0.169142	0.756875	0.713065	0.533008	0.611909	0.430427	1	0.465152	0.581473	0.42213	0.534213	0.380745	0.375634	0.360151	0.254763	0.326151
OPD - External Communication	-0.14994	0.105448	-0.170867	-0.0323683	0.0056069	-0.0617646	0.0160574	-0.0418374	-0.13056	-0.0355599	0.00944429	0.0414701	0.157704	0.107639	0.0321993	0.14744	0.174452	0.263711	-0.247904	0.351032	0.120091	0.0835194	0.366995	0.170357	0.304111	0.385873	0.276772	0.457283	0.555583	0.678163	0.370318	0.138673	-0.0975717	0.0644148	0.669916	0.454774	0.47882	0.480057	0.593407	0.465152	1	0.4377	0.286518	0.346713	0.420161	0.355907	0.244359	0.105078	0.20345
OPD - Internal Attachment	0.15223	0.14589	-0.11696	-0.0430415	-0.0666086	-0.12948	0.0694775	-0.0319508	-0.0800037	0.0249449	-0.0175385	0.141312	0.169294	0.173062	0.141446	0.244076	0.212301	0.474276	-0.401661	0.596357	0.22123	0.175247	0.587238	0.508551	0.516438	0.408136	0.294261	0.252481	0.447137	0.504653	0.449282	0.413644	0.365819	0.282801	0.819558	0.6387	0.731305	0.70599	0.522666	0.581473	0.4377	1	0.626243	0.59049	0.485872	0.452478	0.426697	0.335557	0.411768
OPD - External Attachment	0.207228	0.0688723	-0.061661	-0.0364695	-0.0678447	-0.0831532	0.0659299	-0.0430607	0.00170662	0.00903051	-0.00799055	0.130039	0.164067	0.0858688	0.0977524	0.175834	0.124722	0.348233	-0.300041	0.494887	0.129697	0.105519	0.506252	0.517911	0.439163	0.344351	0.13367	0.0660377	0.271928	0.458836	0.446048	0.437053	0.379006	0.130584	0.629675	0.472219	0.510983	0.507587	0.352832	0.42213	0.286518	0.626243	1	0.469118	0.356727	0.296344	0.320753	0.272754	0.388485
OQ - Subjective Discomfort	0.124011	0.0973011	0.0184119	-0.145877	-0.111713	-0.107611	0.171153	0.0301267	-0.0114764	0.0795466	0.0507226	0.188537	0.205867	0.150729	0.157303	0.220421	0.139977	0.342963	-0.320709	0.833897	0.332573	0.202079	0.569189	0.537036	0.374398	0.274587	0.264965	0.309038	0.33996	0.451643	0.447854	0.378173	0.299844	0.250363	0.664024	0.620524	0.550354	0.667469	0.38087	0.534213	0.346713	0.59049	0.469118	1	0.54854	0.669891	0.751755	0.625806	0.558159
OQ - Interpersonal Relations	0.025903	0.0557722	-0.0435171	-0.10181	-0.068881	-0.125404	0.0199739	-0.181118	-0.0503527	-0.0410177	-0.0163167	0.0200377	0.10616	0.0883845	0.18861	0.136721	0.12967	0.302175	-0.288689	0.56879	0.13409	0.0762706	0.45981	0.409266	0.579751	0.446303	0.38904	0.336544	0.458747	0.449023	0.24338	0.137348	0.144629	0.293807	0.582098	0.444181	0.528722	0.510713	0.511417	0.380745	0.420161	0.485872	0.356727	0.54854	1	0.380787	0.418433	0.215728	0.510555
OQ - Social Role	-0.0284623	0.0824626	0.0581516	-0.114022	-0.0114231	0.00587956	0.215084	0.069223	0.0309391	0.0769012	0.0366467	0.182706	0.185539	0.10053	0.0628343	0.0879143	0.058586	0.286891	-0.293261	0.606016	0.22074	0.140088	0.407967	0.278769	0.263189	0.175795	0.267367	0.311444	0.27749	0.382419	0.32179	0.237985	0.192786	0.208273	0.506548	0.420059	0.425175	0.492343	0.349234	0.375634	0.355907	0.452478	0.296344	0.669891	0.380787	1	0.553686	0.391952	0.439952
PHQ - Depression	0.111874	0.0401548	0.0549384	-0.116931	-0.108755	-0.0549822	0.142764	-0.00469538	0.0214775	0.103975	0.00460182	0.15079	0.218439	0.0810465	0.115587	0.139216	0.0845947	0.287911	-0.246564	0.750084	0.304504	0.170459	0.4197	0.377991	0.270617	0.134264	0.176181	0.225667	0.242109	0.338997	0.348335	0.272743	0.221222	0.18949	0.473231	0.430227	0.414825	0.488245	0.265226	0.360151	0.244359	0.426697	0.320753	0.751755	0.418433	0.553686	1	0.644856	0.556356
PHQ - Somatic Symptoms	0.242476	0.0784679	0.16416	-0.179574	-0.0618407	0.0389912	0.172537	0.0985778	0.0780305	0.114408	-0.0223772	0.213085	0.0958373	0.0781415	0.0821576	0.106053	0.0275129	0.262256	-0.208041	0.529724	0.32238	0.184423	0.23594	0.309893	0.17338	0.0862172	0.162156	0.126025	0.140205	0.20725	0.242535	0.2345	0.269598	0.182039	0.336833	0.308302	0.33394	0.342272	0.15883	0.254763	0.105078	0.335557	0.272754	0.625806	0.215728	0.391952	0.644856	1	0.531837
PHQ - Stress	0.184421	0.0847119	0.1749	-0.246491	-0.116274	-0.0478275	0.145459	0.0815133	0.179899	0.085783	0.0441148	0.176914	0.122531	0.104265	0.134331	0.142435	0.0652982	0.412446	-0.314438	0.592086	0.244284	0.142969	0.352908	0.373878	0.326386	0.252854	0.315466	0.25328	0.256871	0.275427	0.244665	0.206366	0.333532	0.268961	0.477402	0.404449	0.453693	0.449916	0.352935	0.326151	0.20345	0.411768	0.388485	0.558159	0.510555	0.439952	0.556356	0.531837	1
PHQ - Anxiety	0.0988381	0.0385782	0.110059	-0.112227	-0.0698654	-0.00178306	0.113773	0.116842	0.112464	0.088682	0.0563519	0.129188	0.120514	0.0667846	0.127222	0.102723	0.0221705	0.242445	-0.235938	0.629067	0.238639	0.104501	0.326179	0.412884	0.228815	0.113181	0.254425	0.169345	0.170773	0.243171	0.259883	0.252635	0.227832	0.195726	0.441489	0.463804	0.373583	0.442943	0.304792	0.263382	0.198157	0.368574	0.352446	0.654206	0.333109	0.429223	0.691115	0.559577	0.528528
SF - Lim. In phys activities	-0.0761127	-0.0544893	-0.435386	0.27344	0.0932355	0.0614918	-0.329111	-0.0738934	-0.258515	-0.213311	0.0245506	-0.201978	-0.171941	-0.172763	-0.0632844	-0.10355	-0.0572435	-0.202552	0.175947	-0.300128	-0.331335	-0.30152	-0.0573392	-0.093043	0.0139389	-0.0493718	-0.0913988	-0.116962	-0.0837382	-0.0616621	-0.0643935	-0.0602768	-0.157288	-0.0419779	-0.128685	-0.105115	-0.148639	-0.129286	-0.0589152	-0.137437	0.0288824	-0.132042	-0.110697	-0.316052	-0.0880061	-0.224294	-0.313691	-0.434479	-0.36732
SF - Role Lim. Due phys health	-0.0318883	-0.0195607	-0.24002	0.245606	0.0444776	-0.00237537	-0.371337	-0.0720073	-0.159675	-0.0804843	0.0147994	-0.247185	-0.149263	-0.10148	-0.0466112	-0.121331	-0.0565418	-0.214364	0.172391	-0.310073	-0.279927	-0.233278	-0.132791	-0.144275	-0.0421047	0.0091544	-0.0867679	-0.0737224	-0.0110284	-0.0659223	-0.11164	-0.0923368	-0.147396	-0.0559378	-0.148933	-0.132474	-0.16719	-0.163755	-0.0512588	-0.118537	0.010244	-0.145528	-0.170261	-0.380013	-0.0477052	-0.355391	-0.372302	-0.471489	-0.306414
SF - Bodily Pain	-0.0962775	-0.0628638	-0.215684	0.281785	0.0707316	0.0031351	-0.193583	-0.0853314	-0.129178	-0.0732983	0.0526595	-0.226368	-0.0554058	-0.132502	-0.100843	-0.133405	-0.0806355	-0.258073	0.199403	-0.305638	-0.308466	-0.184945	-0.0783934	-0.164525	-0.106632	-0.0371257	-0.122869	-0.0601058	-0.00397343	-0.0588646	-0.038022	-0.0688959	-0.135937	-0.040439	-0.165198	-0.118362	-0.19209	-0.185844	-0.0920651	-0.142261	0.0150255	-0.170253	-0.129055	-0.36725	-0.104934	-0.245967	-0.318754	-0.568363	-0.314084
Sf - General Health Perception	-0.0809954	-0.0596094	-0.189057	0.186485	0.0585363	0.0523663	-0.141124	-0.0541181	-0.121644	-0.103749	0.0723328	-0.177673	-0.150368	-0.123066	-0.0575397	-0.171716	-0.145653	-0.141	0.154095	-0.162808	-0.210147	-0.20654	-0.0722311	-0.0171508	0.00257862	-0.0141699	0.0029294	0.0318281	0.00559324	-0.0649016	-0.05863	-0.0263476	-0.106701	0.0370569	-0.0529524	0.0103002	-0.0313649	-0.0523515	0.0111019	-0.131426	0.00980982	-0.117061	-0.0792314	-0.189661	-0.0173387	-0.120887	-0.218864	-0.245026	-0.142105
SF - Vitality	-0.0882701	-0.086647	-0.0530108	0.0830133	0.114349	0.0619551	-0.0926013	-0.0382381	-0.0874177	-0.108313	-0.0663677	-0.116384	-0.165366	-0.0518912	-0.0863831	-0.0657187	-0.00236316	-0.169994	0.210798	-0.548695	-0.234621	-0.107617	-0.27139	-0.297087	-0.156086	-0.0723162	-0.0613514	-0.127468	-0.151161	-0.260824	-0.236253	-0.226837	-0.219856	-0.098259	-0.279484	-0.226465	-0.237836	-0.294976	-0.0794838	-0.244015	-0.13728	-0.309202	-0.257239	-0.612579	-0.271968	-0.455376	-0.678712	-0.481015	-0.36208
SF - Lim. In social activities	-0.0476357	-0.0515516	-0.0852767	0.149942	0.0765415	0.0950836	-0.120263	0.00465309	-0.066547	-0.0245901	-0.0371018	-0.169717	-0.215422	-0.0890969	-0.214636	-0.128688	-0.105681	-0.254122	0.260402	-0.529973	-0.266927	-0.154812	-0.31263	-0.228858	-0.246133	-0.210883	-0.172862	-0.176389	-0.227562	-0.348778	-0.252554	-0.190502	-0.158993	-0.103628	-0.332083	-0.235096	-0.301678	-0.291672	-0.219399	-0.240325	-0.245407	-0.306899	-0.25918	-0.519587	-0.434824	-0.398228	-0.555794	-0.372667	-0.453698
SF - Role Lim. Due emot. Prob.	0.0192155	-0.0523049	-0.0400577	0.00938707	-0.0162644	0.113184	-0.181188	0.0305931	-0.0319773	-0.00351443	-0.0578145	-0.0829492	-0.142242	-0.0515389	-0.0556226	-0.0831475	-0.0758173	-0.212629	0.221878	-0.440138	-0.159377	-0.140712	-0.251976	-0.224545	-0.184174	-0.143513	-0.0658077	-0.154633	-0.203117	-0.286236	-0.203792	-0.137412	-0.0857945	-0.071735	-0.299366	-0.283341	-0.291076	-0.259653	-0.133846	-0.226819	-0.18936	-0.246061	-0.249528	-0.472875	-0.260606	-0.406767	-0.472886	-0.33398	-0.292699
SF - General Mental Health	-0.086133	-0.0536882	-0.0356278	0.126054	0.0843522	0.0496016	-0.072037	-0.0419696	-0.0438954	-0.0123116	-0.0567947	-0.111326	-0.136728	-0.102866	-0.142009	-0.101547	-0.0604226	-0.249935	0.245113	-0.709644	-0.226676	-0.091299	-0.398674	-0.396421	-0.267361	-0.154922	-0.187723	-0.18964	-0.193754	-0.266036	-0.256477	-0.229559	-0.250428	-0.200188	-0.449256	-0.417759	-0.397836	-0.465793	-0.257636	-0.317602	-0.210337	-0.410087	-0.334842	-0.715288	-0.425235	-0.512895	-0.725863	-0.455658	-0.494827
SF - Change in Health	-0.0391178	-0.14593	-0.133007	0.135864	0.0633202	-0.0875938	-0.0839611	-0.147908	-0.144079	-0.111523	-0.0118407	-0.0636615	0.00493055	0.0803587	0.0379068	0.123309	0.111198	-0.0359299	0.0484964	-0.215971	-0.079166	0.039053	-0.0144548	-0.0277815	-0.00704461	0.0505718	-0.0758361	-0.0553742	-0.0200423	-0.00471934	0.0567261	0.0238191	-0.0311442	-0.0285919	-0.0239158	-0.0428397	-0.016028	-0.0799415	0.0249946	-0.0411449	0.0656957	-0.0139365	-0.0426933	-0.206127	-0.0128772	-0.195729	-0.283743	-0.307688	-0.184552
GAF	-0.00486176	-0.0998386	-0.0359666	0.174294	0.0961345	0.0591872	-0.177986	-0.0820121	-0.0432258	-0.0255299	-0.0288804	-0.223697	-0.242062	-0.152827	-0.119984	-0.147243	-0.116365	-0.180714	0.208139	-0.317946	-0.507306	-0.353057	-0.178922	-0.137556	-0.0789609	-0.0667268	-0.0194175	-0.0852304	-0.129728	-0.200499	-0.191698	-0.0764947	-0.0885953	-0.00847865	-0.210513	-0.174895	-0.153341	-0.222781	-0.100603	-0.190512	-0.134715	-0.19005	-0.16521	-0.356589	-0.136294	-0.252809	-0.334229	-0.265309	-0.253132
SCL-K11	0.0856555	0.0759899	-0.00285039	-0.154243	-0.0969748	-0.100973	0.112415	0.00953179	-0.0228401	0.0782043	0.0571787	0.146311	0.251651	0.166569	0.141801	0.200009	0.150116	0.37112	-0.337263	0.739027	0.326537	0.198898	0.485177	0.466851	0.310241	0.186057	0.175308	0.217029	0.297408	0.391952	0.39781	0.335141	0.21079	0.158013	0.531709	0.497724	0.435388	0.512118	0.29804	0.415324	0.295998	0.479048	0.415061	0.757927	0.465466	0.484844	0.676447	0.494125	0.454687
SEQ - Patient - Depth	0.033441	0.0166896	0.0731253	-0.0483264	-0.0349978	-0.0126738	0.034034	0.00672239	0.0794869	0.0342712	-0.0176297	-0.0133008	-0.00392302	-0.0425533	0.0461461	-0.0393158	-0.0662869	0.0580814	-0.0191063	-0.0117292	0.0127566	-0.038707	-0.0404416	-0.00801714	-0.0159571	-0.0802203	-0.0263857	-0.0814402	-0.101492	-0.0392274	-0.0104098	0.0188723	0.109697	0.0233347	-0.0766561	-0.0844848	-0.0109189	-0.0326713	-0.0757024	-0.153447	-0.110353	-0.0196986	0.0147274	-0.00954954	-0.0549843	-0.0495862	-0.0166288	0.0134176	0.0104782
SEQ - Patient - Smoothness	-0.0708796	-0.0347365	0.0643391	0.0242373	0.0717537	0.0258557	-0.0204958	0.024403	0.0191749	-0.0132274	-0.0354484	-0.0253859	-0.0402312	-0.054745	-0.0323631	-0.0933253	-0.078002	-0.117726	0.0924297	-0.134406	-0.0910873	-0.0689015	-0.120675	-0.123246	-0.145383	-0.196958	-0.111774	-0.101784	-0.138247	-0.191782	-0.105142	-0.0960276	-0.00871762	-0.0569769	-0.223385	-0.195442	-0.159209	-0.222085	-0.175498	-0.155666	-0.147832	-0.18804	-0.17849	-0.137871	-0.15589	-0.102769	-0.0853364	-0.0600524	-0.0951768
SEQ - Therapist - Depth	-0.000384481	0.0605775	0.00977757	-0.0879022	0.0341801	-0.00766534	0.060226	0.020979	0.0123748	0.0256225	0.0567605	-0.0135586	0.00674926	-0.0145068	0.01282	-0.0144003	0.0135414	0.0372958	-0.0333449	0.0378802	0.0453071	0.0105136	0.0440172	0.00623404	0.00204557	-0.00155061	-0.0218132	-0.0582658	-0.0670673	-0.0378032	-0.0256968	-0.0126579	-0.0191661	-0.0215518	0.0284533	0.0446157	0.0304422	0.0479351	-0.0168152	0.0184287	-0.0246941	0.0475647	0.0402168	0.0354525	0.0117352	0.0701746	0.035893	0.022193	0.0461093
SEQ - Therapist - Smoothness	0.0506095	-0.00600245	-0.0020262	-0.0742433	-0.0725835	0.0769223	-0.0431205	0.0660364	-0.036259	-0.0629119	-0.000423352	-0.0744647	-0.0707871	-0.0637414	0.000516973	-0.0532467	-0.0198891	-0.015641	0.0285698	-0.00686031	-0.0523245	-0.113632	0.0159694	0.00620785	0.00889863	-0.0285031	-0.0538345	0.0645161	0.0011677	-0.0266118	0.00561794	0.00159166	-0.0519289	-0.0150068	-0.00968369	0.00108926	-0.0172311	-0.00645392	-0.00947882	-0.00141183	-0.0219087	0.00644754	-0.00657019	-0.0175468	-0.0223897	0.0374056	-0.0187291	0.0505515	0.0391486
WAI - Patient - Bond	0.0759841	0.0347993	0.02039	-0.0527242	0.0100927	-0.0218601	0.0194547	0.0101317	0.0265469	0.0334366	-0.00421968	0.0322328	0.010005	0.0136711	0.0838472	0.0163358	-0.0279148	-0.0193528	0.0557422	-0.0533374	-0.0046885	-0.0256876	-0.0421321	-0.0251649	-0.0633686	-0.0852753	-0.0989836	-0.124873	-0.169961	-0.134608	0.0238047	0.0359688	0.109366	-0.00505848	-0.129069	-0.107512	-0.0757591	-0.110618	-0.139569	-0.0929071	-0.165004	-0.053662	-0.0459712	-0.0766534	-0.128414	-0.119595	-0.0345531	-0.0153611	-0.0797833
WAI - Patient - Task	0.0771598	0.0159182	-0.0122132	-0.0285271	-0.0333857	0.0124344	-0.00408475	0.0710728	0.0443268	0.00726552	0.00243451	0.0207964	-0.0043472	-0.019468	0.0349124	-0.0343004	-0.043958	-0.00371376	0.0543639	-0.0209124	-0.0325856	-0.0210286	-0.0426588	0.0162891	-0.0250564	-0.067308	-0.0571965	-0.116167	-0.12623	-0.120754	0.00284269	0.0645555	0.188208	0.00775437	-0.104946	-0.0744271	-0.0675747	-0.0578089	-0.124126	-0.105727	-0.157842	-0.0395406	-0.0196564	-0.0520987	-0.143252	-0.0598587	-0.0103653	0.0124138	-0.0208326
WAI - Patient - Goal	0.10989	0.00605994	0.0408936	-0.0674139	0.00167632	-0.0105081	0.0130914	0.0570554	0.0643603	0.0207044	-0.0321234	0.0184474	0.0304653	-0.0249342	0.050898	0.00515311	-0.0313939	-0.0096193	0.063001	-0.0194254	0.0252978	0.0331045	-0.0903139	-0.0123986	-0.0221678	-0.0920221	-0.119007	-0.114117	-0.193595	-0.148876	-0.00231538	0.0129796	0.194821	-0.0060864	-0.120654	-0.117707	-0.0466532	-0.0921277	-0.148285	-0.113348	-0.184042	-0.0269914	-0.00877012	-0.0581206	-0.131788	-0.0807134	0.00412332	0.0360328	-0.0116709
WAI - Therapist - Bond	0.116923	0.0623368	0.0142686	-0.0699416	-0.0428014	0.0307215	-0.0516436	0.0514173	-0.00243969	-0.0289622	-0.0267261	-0.00428734	-0.00148762	-0.0173868	0.0376714	0.00442861	0.0300901	0.0337668	-0.0279657	0.0346434	-0.0384275	-0.0769089	0.0613619	0.0630131	-0.0110222	0.025668	-0.0413837	-0.0327642	-0.0159898	0.00895216	0.0857939	0.11772	0.0317986	0.0347296	0.0143856	0.00952114	0.0181712	0.000583709	-0.0211381	0.00608255	-0.038933	0.0666708	0.0959509	0.0323921	-0.0288494	0.0554862	0.0302155	0.0533357	0.0462713
WAI - Therapist - Task	0.0522545	0.0718327	0.00140471	-0.0416703	-0.033241	0.00498113	0.0241835	0.0609135	0.021768	-0.0266355	0.0551409	0.0468511	0.0051526	0.0014884	-0.0215182	-0.0232611	-0.0140596	0.0398184	-0.0373384	0.0480099	0.0238775	0.00227411	0.0626198	0.00456054	-0.00815691	0.0517525	-0.0308814	0.0169856	-0.00584442	0.0155166	0.064287	0.098526	0.0197367	-0.0155559	0.0365283	0.0446495	0.0303697	0.0294551	0.00158929	0.0354729	0.00407366	0.038927	0.0538665	0.0515796	-0.0665693	0.0848398	0.0496549	0.0529854	0.0440099
WAI - Therapist - Goal	0.0374081	0.0612344	0.00326543	-0.050662	-0.0263868	-0.0253618	0.0118192	0.058264	0.0464968	-0.033949	0.0253915	0.0355452	0.0191666	0.012665	0.0327107	0.0100004	0.00991947	0.0624755	-0.0533804	0.0614127	0.0452841	0.0117913	0.0597897	0.014903	-0.00421014	0.00782634	-0.0418351	-0.0167011	-0.0309133	0.0170956	0.083352	0.116401	0.059662	0.00875437	0.0241069	0.0198695	0.0346734	0.0335152	-0.0255933	-0.00630979	-0.000582614	0.0666756	0.0408892	0.0572072	-0.071948	0.087178	0.0667742	0.0460414	0.0336202
Depression	0.0346178	0.0751145	0.00710196	-0.0843219	-0.116324	-0.103505	0.0814393	-0.0309711	0.0532733	0.00308384	0.0378772	0.0473943	0.20854	0.20159	0.108035	0.156882	0.153274	0.268994	-0.294407	0.4077	0.107549	0.111932	0.406529	0.2541	0.209926	0.185229	0.103852	0.166519	0.234268	0.329437	0.274928	0.247292	0.149143	0.136258	0.356759	0.311892	0.300729	0.311345	0.227678	0.265256	0.254487	0.34388	0.231776	0.397247	0.29862	0.329165	0.383687	0.180521	0.273967
Anxiety Disorder	0.117517	0.110633	-0.097419	-0.0790444	-0.107071	-0.0826039	0.0191947	0.00291541	-0.026611	-0.0578495	0.0763164	0.0480966	0.0902692	0.141859	0.108295	0.0846128	0.091159	0.167295	-0.150713	0.2289	0.190311	0.14724	0.18169	0.251063	0.168787	0.103733	0.0897129	0.00287106	0.130352	0.205811	0.208394	0.16887	0.151648	0.0624372	0.197408	0.158986	0.172911	0.210867	0.0621634	0.157106	0.0978919	0.195736	0.193627	0.242837	0.117954	0.117204	0.160051	0.246578	0.112997
Adjustment Disorder	0.0512315	-0.0563629	0.0826255	0.0715579	0.0911417	0.0629076	-0.00997943	-0.0171564	0.00496539	0.0794976	-0.0880538	-0.0544487	-0.117355	-0.104714	-0.0508363	-0.094019	-0.0864248	-0.124244	0.144459	-0.207079	-0.0572705	-0.0700262	-0.198101	-0.139336	-0.0577755	-0.026292	-0.0537607	-0.095414	-0.1265	-0.16119	-0.132497	-0.144822	-0.0165003	-0.0537065	-0.163003	-0.173205	-0.0804508	-0.15811	-0.0763247	-0.184987	-0.124296	-0.155984	-0.0738885	-0.225127	-0.0654761	-0.147844	-0.157624	-0.147276	-0.0124071
Eating disorder	0.203337	0.0395827	-0.0821512	0.025934	0.0404763	-0.0210987	-0.0508784	-0.0244417	-0.0383448	-0.0753563	-0.0794044	0.117698	0.0215096	0.0183459	0.13093	0.156946	0.0717666	0.0684142	-0.0322309	0.174365	0.0502886	0.0129064	0.210628	0.145181	0.151379	0.122424	0.0598862	0.00455487	0.0862672	0.117845	0.19808	0.225292	0.182695	0.0722438	0.172386	0.126604	0.152053	0.154039	0.0237137	0.253409	0.04478	0.174801	0.180499	0.134922	0.105308	0.0661602	0.109454	0.0996953	0.13795
Personality disorder	0.0367955	0.0739172	-0.10394	-0.0722561	-0.0095965	-0.0971478	0.0685624	-0.0715868	-0.0845935	-0.0280595	-0.0194986	0.0462639	0.146258	0.0778728	0.106041	0.170429	0.126587	0.190335	-0.180723	0.225192	0.0372132	0.0631984	0.277132	0.215412	0.215982	0.198009	0.114966	0.146504	0.148227	0.19317	0.18759	0.104829	0.0622731	0.0679574	0.285107	0.226968	0.246564	0.247218	0.18977	0.214617	0.194041	0.277799	0.194049	0.234577	0.211937	0.163852	0.188961	0.0860604	0.160805
Somatoform Paint Disorder	-0.0259537	-0.0255346	0.110828	-0.0825147	0.0259893	0.0116895	0.104113	0.00937446	0.0805909	-0.0369327	-0.0405011	0.0449118	0.047915	0.0167975	-0.00578875	-0.0275584	0.0097591	0.0585488	-0.117052	0.013867	0.126913	0.0942988	-0.045019	-0.0616236	-0.0210535	-0.0405435	0.0100805	-0.0373563	-0.062265	-0.0321845	-0.0520969	-0.0721703	0.0147979	-0.00808494	-0.0445834	-0.059027	-0.0707686	-0.0521802	-0.0334329	-0.026692	-0.0123275	0.00529243	0.0110028	0.00689351	0.0148228	0.0304391	0.0166788	0.0791406	0.0263222
Somotoform Disorder	-0.000453432	0.0371427	-0.0456826	0.00733567	0.0204965	0.0774509	-0.0632862	-0.0239663	-0.06664	-0.0503457	-0.0688586	0.0146315	-0.0237042	0.0117909	0.00711568	0.0674679	0.0419192	-0.029731	0.0605147	-0.058873	0.0799831	0.0847194	-0.0553669	-0.0466169	0.00250771	-0.0688391	-0.0674605	0.0446506	-0.0128776	-0.0827359	-0.0369734	-0.0455439	-0.0903861	-0.0262861	-0.0863265	-0.0771829	-0.0718338	-0.0925864	-0.0634229	-0.012905	-0.0672778	-0.067272	-0.0849384	-0.0233864	-0.0672587	-0.0322381	-0.0252833	0.107127	-0.0557507
Substance Abuse Disorder	-0.130858	-0.039568	-0.0746059	-0.0265468	-0.0734904	-0.085984	0.0408462	-0.0354098	-0.0837742	-0.0281939	0.00655824	0.0418044	0.0512866	0.0427031	0.0880758	0.0892283	0.0969278	0.181964	-0.114285	0.082526	0.059449	0.0515751	0.12656	0.0638126	0.10421	0.0649228	0.0895361	0.0877469	0.0948894	0.00953949	-0.00821202	-0.0258808	0.0103094	0.0473248	0.145878	0.107314	0.164571	0.143415	0.120703	0.0840324	0.0919515	0.123737	0.0505649	0.121109	0.139129	0.114246	0.0873157	0.0457899	0.0956305
Obsessive Compulsive Disorder	-0.0632284	-0.0186837	-0.113935	-0.0200044	-0.0627614	-0.0264193	0.022298	-0.0361468	-0.0552242	0.0164178	0.00319933	0.0378852	0.0743261	0.0483081	0.0437295	0.0380024	-0.00215946	0.0695062	-0.0546067	0.085615	0.0505727	-0.00863527	0.0484392	0.0829571	0.0509774	0.0593766	-0.00958159	-0.0441467	0.00626627	0.0452167	0.0190264	0.0687074	0.0183011	0.029189	0.0677464	0.0795967	0.0364306	0.0871027	-0.016139	0.0522529	0.0464675	0.116504	0.0497916	0.121663	0.0689015	0.117069	0.0833579	0.0472685	-0.0132695
PTSD	0.0800095	0.0126051	0.106547	-0.13094	-0.0259737	-0.0888555	0.0350882	0.0647022	0.0628434	0.0571063	-0.0141673	0.0650052	0.0567623	0.127776	0.0743271	0.269023	0.207372	0.346159	-0.218227	0.157533	0.165148	0.214021	0.134574	0.129381	0.0395774	0.142341	0.0162787	0.145413	0.184955	0.123706	0.147244	0.108092	0.0493718	-0.021354	0.159301	0.134155	0.164393	0.13483	0.0673261	0.154335	0.0481979	0.172216	0.130079	0.163773	0.0895606	0.074703	0.139455	0.135436	0.23442
Disability Pension	0.0800558	0.0178558	0.0245796	-0.0109263	-0.036881	-0.119224	0.130258	0.00834676	-0.000380214	0.0123323	0.00582787	0.182119	0.13308	0.067733	0.0845902	0.180386	0.127768	0.184217	-0.123287	0.128543	0.13299	0.128619	0.0893514	0.112444	0.0253787	0.0587103	0.0182505	0.0417362	0.100339	0.0879057	0.0907142	0.135919	0.108438	0.078982	0.103078	0.113098	0.0920197	0.115625	0.00660588	0.114172	-0.0059354	0.1137	0.112071	0.115823	0.00267404	0.113114	0.144276	0.129455	0.149425
Retirement	0.000374285	0.00693402	0.220014	-0.020294	-0.00232428	-0.0556996	0.0159345	-0.00791363	0.0613819	-0.0297235	-0.071006	-0.0124509	0.0440824	0.0224158	-0.012134	-0.0301497	-0.0128132	-0.00271506	0.00838079	0.0227931	0.0523701	0.140167	-0.0386977	0.0480066	-0.012068	0.0578958	0.0211973	-0.0079831	0.0666094	0.0071777	0.00400241	0.0117773	-0.0413093	-0.0125161	0.0325976	0.00915807	0.0551963	0.0292186	0.042064	0.0316019	-0.00878746	0.0327321	-0.000685777	0.0357504	0.0469945	-0.0273952	0.0145945	0.0722089	0.0711978
Married	0.0920534	0.0401066	0.364065	-0.11183	0.0324727	0.0704948	0.13826	-0.102934	0.254692	0.0847157	-0.0982004	0.0513131	0.115045	0.102764	0.0678141	0.0374758	0.0114039	0.0282234	-0.0917766	0.0162069	0.104945	0.0633411	-0.0110205	-0.0347752	-0.0111595	0.0273754	-0.0944881	-0.0912254	-0.0196286	0.0303655	0.0688781	0.0498924	0.0719406	-0.0300207	-0.0203751	-0.00394149	0.00253729	-0.0522664	-0.0538226	-0.0043092	-0.0836022	0.0064583	0.072505	0.0103501	0.0230705	0.0151138	0.00829064	0.0711944	0.0969661
Divorced	0.0564294	-0.0528729	0.191089	-0.0400719	0.0060421	-0.0317345	0.0646951	-0.0816474	0.0461252	-0.0277766	-0.105939	0.0287734	0.0399481	-0.0020013	-0.0698423	-0.0249028	-0.00751681	0.000849565	-0.0522503	-0.0280204	0.0391243	0.0485173	-0.102804	-0.0451681	-0.0310455	-0.00689457	-0.0514738	-0.046729	-0.0390596	-0.0456394	-0.0144132	-0.0192851	0.019711	-0.0188427	-0.0812795	-0.103416	-0.0499347	-0.0922971	-0.0802468	-0.0466412	-0.0876832	-0.0219246	-0.0101282	-0.00463147	-0.0183328	-0.038471	-0.00696508	0.0532755	0.0130127
Widowed
Concurrent outpatient psychiatry	0.0185584	0.000784923	0.0387552	-0.111489	-0.03675	-0.0720204	0.035731	0.0194052	0.0193144	0.0670204	0.022681	0.0725615	0.169304	0.125589	0.102638	0.107303	0.0807828	0.120802	-0.151548	0.105666	0.117917	0.13079	0.0887464	0.0433675	0.0681409	0.0486607	-0.00541048	0.039495	0.0230369	0.092724	0.115817	0.0733215	0.00188124	-0.0489861	0.0782295	0.0836773	0.0458017	0.0812597	0.0246052	0.0686038	0.049394	0.0632591	0.0966355	0.0491636	0.0378966	0.0548023	0.0517092	0.050855	0.108631
Past outpatient Psychiatry	-0.00326611	-0.0192678	0.0653512	-0.134353	-0.0165144	-0.0633082	0.105524	0.00509714	-0.000202551	-0.067956	-0.0964337	0.0914352	0.0918364	0.30625	0.537347	0.331186	0.27175	0.144774	-0.0998411	0.0587145	0.0711123	0.118478	0.0992131	0.107875	0.110904	0.0996412	0.114242	0.022724	0.0295875	0.0114037	0.0954466	0.0386869	0.0868419	0.112301	0.078074	0.0539964	0.081584	0.0676575	0.117019	0.0294574	0.0439896	0.0422704	0.0546198	0.109375	0.122268	0.0317807	0.0578244	0.0762958	0.082168
OPD-SQ Mean Difference	0.138629	-0.0173763	-0.125229	0.0133254	-0.0356661	-0.028369	-0.0503773	-0.069015	-0.107451	0.0309437	0.0123566	0.00547009	0.0367415	-0.00697178	-0.0206285	-0.049255	-0.0591317	0.0581831	-0.0189028	0.251386	-0.0177552	0.002005	0.311624	0.243988	0.148552	0.158199	0.0854826	0.0485747	0.0854088	0.154972	0.135518	0.110949	0.0147876	0.0633718	0.355128	0.346303	0.272341	0.313384	0.243617	0.271973	0.193734	0.30536	0.259693	0.217595	0.1535	0.130138	0.199236	0.112413	0.174771
[truncated: 40 more columns]
